# Supplementary material for: Dose-efficient cryo-electron microscopy for thick samples using tilt- corrected scanning transmission electron microscopy
Source: Nat Methods. 2025 Sep 23;22(10):2138–48. doi: 10.1038/s41592-025-02834-9 (PMC12510875; doi:10.1038/s41592-025-02834-9)
Supplement: Supplementary file 4 — Raw data points for Fig. 3e,f. [file 41592_2025_2834_MOESM4_ESM.xlsx]

## Sheet: Sheet1
Fig3e_ContrastvsThickness
Thickness (nm)	STEM_Contrast	TEM_Contrast
550	0.32829723777204245	0.12588573747778822
575	0.2571429903063269	0.0758239
600	0.2146462647733003	0.0690032
Fig3f_SNRvsThickness
Thickness (nm)	SNR for STEM	SNR for TEM
550	5.275631610900889	5.100005520726462
575	4.848062023974037	2.0302765618801657
600	4.105383606088275	1.3368065689504076
