# Supplementary material for: Dose-efficient cryo-electron microscopy for thick samples using tilt- corrected scanning transmission electron microscopy
Source: Nat Methods. 2025 Sep 23;22(10):2138–48. doi: 10.1038/s41592-025-02834-9 (PMC12510875; doi:10.1038/s41592-025-02834-9)
Supplement: Supplementary file 5 — Raw data for the tcBF and EFTEM profiles in the .csv files. [file 41592_2025_2834_MOESM5_ESM.xlsx]

## Sheet: ED_Fig8_tcBF-spot3-40pix
Distance_(pixels)	Gray_Value
0	24468.6
1	24576.4
2	25353.9
3	25908.8
4	26007.2
5	25296.7
6	24963.1
7	25591.4
8	25663.4
9	24797.4
10	23805.7
11	23804.7
12	23568.8
13	22111.3
14	21836.9
15	23444.7
16	23842.5
17	22888.8
18	23094.7
19	24781.4
20	26322.7
21	26336.4
22	26265.5
23	26534.1
24	26659
25	27432
26	28098.1
27	27548.8
28	26504
29	26119.1
30	25321.2
31	24756.3
32	25208.8
33	25930.5
34	26046.2
35	25939.1
36	26484.3
37	27350.3
38	27114.2
39	27107.6
40	26747.6
41	26293
42	26908.9
43	28287.5
44	28898.3
45	28517.7
46	27189.9
47	26397.6
48	26770.3
49	26641
50	25436.8
51	24872.4
52	25780.1
53	26364.6
54	26249.1
55	25631.1
56	25294.7
57	26042.9
58	26363.2
59	25712.9
60	25362.7
61	25296.3
62	25120.1
63	24899.8
64	25253.5
65	25251.7
66	24836.3
67	25249.2
68	26764.4
69	27607.4
70	26309.9
71	25021.9
72	24903.6
73	25378.7
74	26281
75	27161.2
76	27379
77	26698.7
78	25589.5
79	25136.4
80	24981
81	24700
82	24983.3
83	25712.6
84	26115.8
85	26779.3
86	28066.5
87	29356.7
88	28582.7
89	26119.1
90	24553
91	23497.9
92	21715.7
93	20036.6
94	19934.4
95	22176.6
96	25168.1
97	26865.7
98	27721.8
99	28194.7
100	26956.7
101	23983.9
102	20565.9
103	18692
104	19596.8
105	22694.2
106	26262.7
107	28530.9
108	30095.3
109	31005.9
110	30324.1
111	28394.2
112	26671.7
113	25918
114	26387.4
115	27875
116	29087
117	29366.2
118	28817.2
119	27528.9
120	25499
121	23285.8
122	22972
123	24660.7
124	26754.2
125	27909.7
126	28600.9
127	30107.7
128	31189.9
129	30336
130	28132.7
131	26149.9
132	25229.5
133	25979.9
134	27138
135	27724
136	28094
137	28830
138	29346.5
139	29199.4
140	29294
141	29279.8
142	28944.6
143	27681.8
144	26002.8
145	25133.7
146	25514.1
147	26385.7
148	26689.8
149	26752.9
150	27530.6
151	28603.4
152	29604.6
153	30687.8
154	30613.4
155	28931.2
156	26758
157	25651
158	25373.5
159	25145.7
160	25054.7
161	26058.8
162	28282.6
163	29016
164	28215.7
165	27398.9
166	27501.6
167	29189.6
168	30492.9
169	29824.8
170	29238.9
171	30051.6
172	30575.9
173	30332.2
174	30080.4
175	30221.9
176	30409.6
177	30753.9
178	30419.3
179	29385.5
180	29223.7
181	29628
182	30713.2
183	31108.7
184	30303.6
185	29287
186	28712.9
187	28715.9
188	29053.7
189	29090.5
190	28184.7
191	27367.8
192	27778.6
193	28643.4

## Sheet: ED_Fig8_tcBF-spot4-40pix
Distance_(pixels)	Gray_Value
0	30622.8
1	30360.3
2	30881.1
3	31319.1
4	31443.9
5	32435.7
6	33647.7
7	33589.2
8	32640.6
9	31237.3
10	30144.6
11	30294
12	30187.8
13	29502.4
14	30211
15	31624.8
16	33223.2
17	34637.2
18	35499.4
19	35483.7
20	35324.8
21	34255.3
22	32785.3
23	32132.7
24	32345.5
25	33229.9
26	34974.8
27	35545.7
28	34555.9
29	32586.2
30	30243.5
31	27144.9
32	23374.7
33	21225.7
34	21762.6
35	23560.9
36	26162.1
37	28680.2
38	30308
39	30725.5
40	29607.2
41	28760.1
42	27729.4
43	24416.3
44	21271.9
45	20960.1
46	22941
47	26008.8
48	29960.3
49	32833.6
50	34858.4
51	35384.1
52	34073.7
53	31802
54	30001.5
55	29738.4
56	30964.3
57	32817.5
58	34501.9
59	36135.7
60	37127.7
61	36803.4
62	35604.6
63	34616.2
64	34090
65	33973.9
66	34250.1
67	34273.1
68	33485.7
69	31721.2
70	30174.7
71	29638.9
72	30028.4
73	29881.8
74	28683
75	27880.8
76	28046.7
77	29351.4
78	31250.4
79	32214.4
80	31013.2
81	28926
82	27501.9
83	27448.1
84	27282.2
85	26957.1
86	27665
87	29933.3
88	31006.7
89	30424.1

## Sheet: ED_Fig8_tcBF-thick-40pix2
Distance_(pixels)	Gray_Value
0	24723.6
1	24598.2
2	23766
3	23673.8
4	24525
5	25578.2
6	26048.7
7	26420.8
8	27491.1
9	28973.1
10	29592.8
11	28503
12	26715.4
13	25581.3
14	23951.5
15	21722
16	21215.3
17	22851.9
18	24792.4
19	25484.7
20	25953.8
21	27280.4
22	28055.7
23	26420
24	23620.5
25	21386.7
26	19773.5
27	19634
28	20494.2
29	20890.7
30	22183.4
31	24859.9
32	28312.3
33	31306.1
34	31802.4
35	29708.5
36	27009.9
37	25665.9
38	25031.5
39	23964.7
40	23623.2
41	24129.8
42	24759.1
43	25578.8
44	25693.4
45	25442.2
46	24999.6
47	24672.1
48	24734.9
49	24950.4
50	25208.2
51	25449.1
52	25851.6

## Sheet: ED_Fig8_TEM-spot3-60pix
Distance_(pixels)	Gray_Value
0	28305.4
1	29163.5
2	29266.2
3	29324.4
4	29737.1
5	29831.7
6	29242.4
7	28264.5
8	27651.4
9	26748.9
10	26163.4
11	26894.2
12	27253.6
13	27931.2
14	27793.7
15	27020.6
16	27328.7
17	27887.4
18	28224.8
19	28130.8
20	28554.9
21	29504.4
22	29698.3
23	29746.3
24	29932.6
25	28937.7
26	28024.3
27	28124.7
28	28159.8
29	27577.5
30	27329.6
31	26577.9
32	25833.5
33	26738.2
34	26870.6
35	26540.9
36	26341.7
37	26303.7
38	27208.6
39	27332.1
40	26859.5
41	27287.4
42	27882.5
43	28531.4
44	28073.3
45	27254.4
46	26838.1
47	26546.1
48	26881.5
49	26679.6
50	27470.1
51	28947.7
52	28972.8
53	28921.3
54	28703
55	28471.7
56	29373.5
57	30904.3
58	31111.5
59	30625.6
60	31084.5
61	31113.1
62	30514.2
63	30103
64	29686.9
65	28748.9
66	27655.9
67	27490.9
68	28343.9
69	29114.8
70	29198.6
71	29040.9
72	29517.5
73	28764.7
74	27672
75	27135.8
76	27715
77	28680.1
78	28857
79	28486.5
80	28758.1
81	29033.3
82	27997.2
83	26963.1
84	27604.1
85	28203.7
86	28417.8
87	28113.4
88	27780.7
89	28467.2
90	28578.5
91	28548.9
92	28424.2
93	27610.7
94	27404.9
95	27202.5
96	26900.2
97	27226.8
98	27484.4
99	27526.9
100	27057.7
101	26556.1
102	26459.7
103	26979.8
104	28038.3
105	28342.8
106	27762.2
107	27770.4
108	28424.8
109	28358.3
110	28941.2
111	29461.9
112	29334.3
113	28349.1
114	27044.9
115	27299.9
116	27625.3
117	27763.2
118	27486.4
119	26543.8
120	26969.5
121	28080.4
122	28149.5
123	26990.5
124	26725.8
125	27572
126	27817.1
127	27544.4
128	27617
129	27510.6
130	27561
131	28292.2
132	28837.2
133	28738.5
134	28961.7
135	29673.5
136	29470.4
137	28236.6
138	27947.2
139	29514.2
140	30160.7
141	30500.7
142	30807.7
143	29508
144	27973.9
145	27848.4
146	28986.1
147	29899.5
148	30270.4
149	28933.7
150	28157.3
151	28273.9
152	27820.3
153	28192.3
154	28534.1
155	27843.5
156	27876.8
157	28050.4
158	27081.8
159	26827.1
160	26783.8
161	27473.7
162	26967.6
163	25786.9
164	26279.6
165	26973.8
166	26942
167	26547
168	26360.7
169	27710.6
170	29061.9
171	29129.6
172	29292.8
173	30197.9
174	30062
175	29533.8
176	29052.6
177	29935.8
178	30682.3
179	30168.1
180	29734.7
181	29557.2
182	28877.2
183	29853.6
184	30872.5
185	29963.4
186	28521.3
187	29053.8
188	29470.2
189	28523
190	27697.2
191	28455
192	29293.6
193	29149.2
194	28749.7
195	29164.9
196	29887
197	30170
198	29556.7
199	29206.9
200	29355.1
201	29596.3
202	29457.7
203	29802.1
204	30063.1
205	30091.2
206	30340.6
207	29628.1
208	28609
209	28889.7
210	29294.4
211	28572.2
212	28606.8
213	29362.8
214	29469.5
215	29057.1
216	28218.3
217	28128.9
218	29020.3
219	30072.4
220	30310.1
221	29849.7
222	29877.5
223	29860
224	29682.6
225	29760.4
226	29033
227	29003.3
228	29412.7
229	28151.6
230	26840
231	26615.8
232	27044.9
233	26654.8
234	26637.8
235	27378.1
236	27817.7
237	28008.1
238	28233.2
239	27485.5
240	27681.7
241	28509.8
242	28652.8
243	29208.3
244	29508.8
245	29593.3
246	29878.7
247	30532
248	31589.4
249	31839.6
250	31506.1
251	31046.6
252	30591.4
253	30504.5
254	29508.2
255	28660.7
256	29607.5
257	29545.3
258	29492.1
259	30276.2
260	29996.1
261	29237.2
262	28923
263	27805.8
264	27727.9
265	28908.6
266	28575.5
267	28567.8
268	29589.9
269	29582.5
270	29441.9
271	30321.9
272	30564.3
273	30199.6
274	29483
275	28896
276	28519.5
277	28475.5
278	28823.3
279	29575.9
280	29802.6
281	29020.9
282	28763.3
283	28590.3
284	28059
285	28097.1
286	28568.6
287	28306
288	27522.7

## Sheet: ED_Fig8_TEM-spot4-60pix
Distance_(pixels)	Gray_Value
0	28446.3
1	28186.3
2	28981.2
3	29784.5
4	30606.1
5	31539.4
6	31101.3
7	30886.6
8	31194.5
9	31827.2
10	32088.9
11	32059.8
12	32085.6
13	31514.2
14	30711.5
15	31175.3
16	31935.3
17	32109.3
18	31689.4
19	31189.3
20	30423.2
21	30667.3
22	31568.6
23	31677.5
24	31079.1
25	31028.9
26	31781.4
27	31913.2
28	30931
29	30596.8
30	30595.7
31	31111.3
32	31151.3
33	31294.4
34	31041.6
35	30153.9
36	29424.4
37	29232.3
38	29476.1
39	30133
40	30268.9
41	30407
42	30879.7
43	31918.4
44	32666.4
45	33056
46	33064.4
47	32981.6
48	32529.9
49	31128.5
50	29475
51	28389.5
52	28295.1
53	28771.1
54	28450.5
55	27825
56	27075.6
57	27189.9
58	27611.3
59	28633.5
60	30076.8
61	31084.9
62	30937
63	30342.2
64	30524.6
65	30588.5
66	30373.6
67	29966.9
68	28904
69	28476.7
70	27810.2
71	27633.1
72	28398.6
73	28712.9
74	28702.5
75	29031.8
76	29423.3
77	30278.5
78	31075.5
79	30910.7
80	31482.4
81	33078
82	33692
83	32714.1
84	32210.5
85	31720
86	30866.5
87	30043.3
88	30661
89	30638.2
90	29735.6
91	30131.4
92	31300
93	32208.9
94	32680.2
95	32714.8
96	32226.8
97	32844.5
98	32469.8
99	30934.4
100	30657
101	31667.2
102	32488.9
103	32746.3
104	32755.9
105	31690.8
106	31395.6
107	31419.6
108	30710.3
109	31231.3
110	32018.8
111	31728
112	31507.1
113	32105.3
114	31654.5
115	30499.4
116	31466.6
117	31782.3
118	31343.2
119	31143.9
120	30667.7
121	30783.3
122	32036
123	32885.7
124	32511.5
125	32315.6
126	32375.9
127	32643.4
128	33233.1
129	32445
130	31070.6
131	30870.1
132	31631.6

## Sheet: ED_Fig8_TEM-thick-60pix
Distance_(pixels)	Gray_Value
0	28103.8
1	27720
2	27132.1
3	26902.1
4	26817.9
5	26337.9
6	25166.7
7	24781.7
8	25768.3
9	25539
10	25047.6
11	25099.9
12	24560.4
13	24315.1
14	25170.5
15	25894.4
16	25524.6
17	25425.1
18	26005.6
19	26321.9
20	26857.1
21	26586.6
22	26640.4
23	27360.8
24	27763.1
25	27325.3
26	27211.9
27	27584.8
28	27922.1
29	28107.7
30	28562.4
31	29010.5
32	28960.4
33	28267.5
34	28255.7
35	28109.2
36	27276.9
37	26857
38	26721.4
39	26479.4
40	25918.7
41	26419.2
42	26596.6
43	25753.5
44	25598.9
45	25962
46	25219.5
47	24669.9
48	25274.1
49	26050.9
50	26706.3
51	26635.9
52	27695.9
53	28544
54	27780.6
55	27254.5
56	27381.9
57	27178.1
58	27478
59	28879.7
60	30236.6
61	30121.6
62	27979.1
63	26190.8
64	26034.8
65	26505
66	26253.8
67	25671.1
68	24946.6
69	24743.3
70	25589.2
71	26452.9
72	27187.7
73	27601.1
74	27237.8
75	26849.6
76	27594.7
77	27806.8
78	28371.3
79	27789.7
80	26762.6
81	26888.2
82	26445.8
83	26540.8
84	27651.2
85	27089.1
86	25635.8
87	25137.9
88	24991.9
89	25931.7
90	26877.9
91	27674.2
92	27734
93	27797.9
94	28388.4
95	28814.7
96	28977
97	28456.3
98	28818.2
99	28181
100	26961.8
101	26943
102	27204.6
103	27184.9
104	27031.9
105	27102.3
106	26964.5
107	26817.7
108	26984.6
109	27159.5
110	27531.6
111	27247.8
112	26722
113	26708.6
114	26874.1
115	26585.5
